# Supplementary material for: Label-free cell cycle analysis for high-throughput imaging flow cytometry
Source: Nat Commun. 2016 Jan 7;7:10256. doi: 10.1038/ncomms10256 (PMC4729834; doi:10.1038/ncomms10256)
Supplement: Supplementary Code 1 — Makes montages of 25x25 cells from the single tiff images [file ncomms10256-s2.txt]

function [] = Step2_make_montages()


%------- Change name of the directory where the single tif images are located (as exported from IDEAS) --------
input_dir = './Step2_input_single_tifs/';

%------- Change name of the directory where the tiled tif images should be stored--------
output_dir = './Step2_output_tiled_tifs/';

%------- Change name of the subfolders where the single tif images are located --------
classes = {'Anaphase','G1','G2','Metaphase','Prophase','S','Telophase'};

%------- Change name of exported image channels appearing in the name of the tif files -------
channels = {'Ch3','Ch4','Ch6'};

%------- Change image size
image_size   = 55;      % size of single images being tiled

grid_size    = 15;      % number of rows and columns of the montages

%% make montages

rng(3101)               % fix the seed of the random number generator for reproducability
warning('off');

for i = 1:length(classes)
    for j = 1:length(channels)
        %Chfolder = input_folder;
        %Chfiles  = strcat('*',channels{j},'.ome');
        %Chextension = '.tif';
        ChfileNames=strcat(input_dir,classes{i},'/*',channels{j},'.ome.tif');
        [Chfolder, Chfiles, Chextension] = fileparts(ChfileNames);                      % Separate the filenames string into parts. (The variable version is unused.)
        ChlistOfFilesAndFolders = dir(fullfile(Chfolder, [Chfiles, Chextension]));      % Get a list of the files and folders that match the specified filenames.
        ChlistOfFiles = ChlistOfFilesAndFolders([ChlistOfFilesAndFolders.isdir]==0);    % Exclude folders (such as . and ..) from the list, to give a list of files only.
        ChlistOfFileNames = {ChlistOfFiles.name};                                       % Copy the names of the files into a cell array.
        Choutfolder=strcat(output_dir,classes{i});
        
        % Check that the list of file names is not empty.
        if isempty(ChlistOfFileNames)
            error('No files were found which match:\n\t%s', ChfileNames);
        end

        % Check if output folder is existing and create it if not
        if exist(Choutfolder,'dir')==0
            disp(sprintf('Creating output folder %s...', Choutfolder));
            mkdir(Choutfolder);
        end       
        
        number_of_cells=numel(ChlistOfFileNames);

        image_count=1;
        total_cell_count=1;

        while total_cell_count<=number_of_cells
            Ch_IMAGE = uint16(zeros(grid_size*image_size,grid_size*image_size));
            
            cell_per_image_count=1;

            while cell_per_image_count<=grid_size^2 && total_cell_count<=number_of_cells
                x_frame_pos=mod((cell_per_image_count-1),grid_size)+1;
                y_frame_pos=floor((cell_per_image_count-1)/grid_size)+1;
           
                ChfileName = ChlistOfFileNames{total_cell_count};
                ChfileNameWithPath = fullfile(Chfolder, ChfileName);
                %disp(sprintf('Importing file %s...', ChfileName));

                % Check that the file exists.
                if ~exist(ChfileNameWithPath, 'file')
                    error('The file:\n\t%s\nwas not found.', ChfileNameWithPath);
                end
                
                % Import each file in the list, one at a time.
                Ch_IM=scale(imread(ChfileNameWithPath),image_size);
               
                x_pos=(x_frame_pos-1)*image_size+1;
                y_pos=(y_frame_pos-1)*image_size+1;
       
                Ch_IMAGE(x_pos:x_pos+image_size-1,y_pos:y_pos+image_size-1)=Ch_IMAGE(x_pos:x_pos+image_size-1,y_pos:y_pos+image_size-1)+ Ch_IM(1:image_size,1:image_size); 
       
                cell_per_image_count= cell_per_image_count+1;
                total_cell_count=total_cell_count+1;        
            end
    
            %%%% OUTPUT %%%%
            str = num2str(image_count,'%04d');
            Chimage_name = strcat(channels{j},'_CP',str,'.tif');
            ChoutfileNameWithPath_image = fullfile(Choutfolder, Chimage_name);
            disp(sprintf('Exporting file %s/%s...',Choutfolder,Chimage_name));
            imwrite(Ch_IMAGE, ChoutfileNameWithPath_image ,'TIF')      
            image_count=image_count+1;
    
        end

        % rewrite last image with blacked out plates for missing cells
        for loop=cell_per_image_count:grid_size^2
            x_frame_pos=mod((loop-1),grid_size)+1;
            y_frame_pos=floor((loop-1)/grid_size)+1;
            x_pos=(x_frame_pos-1)*image_size+1;
            y_pos=(y_frame_pos-1)*image_size+1;

            PAD_IMAGE=repmat(Ch_IM(1,1:image_size), image_size,1);
            Ch_IMAGE(x_pos:x_pos+image_size-1,y_pos:y_pos+image_size-1)=Ch_IMAGE(x_pos:x_pos+image_size-1,y_pos:y_pos+image_size-1)+ PAD_IMAGE(1:image_size,1:image_size); 
        end


    imwrite(Ch_IMAGE, ChoutfileNameWithPath_image ,'TIF')
   end
end
end
   

function [ image_scaled ] = scale( image_raw, made_up_size )

    sample = double(reshape(image_raw(1:10,1:10),100,1));   
    mu = mean(sample);
    sigma = sqrt(var(sample));

    image_scaled = uint16(abs(round(random('norm',mu,sigma,[made_up_size,made_up_size]))));
  
    image_raw_cut = cut(image_raw,made_up_size);

    ind1 = findind(size(image_raw_cut,1),made_up_size);
    ind2 = findind(size(image_raw_cut,2),made_up_size);

    image_scaled(ind1,ind2) = image_raw_cut;
end

function [ind] = findind(im_size,made_up)

    if im_size < made_up
        shift = round((made_up-im_size)./2);
        ind = shift+1:shift+im_size;
    elseif im_size == made_up
        ind = 1:made_up;
    end
end

function [cut_image] = cut(im_raw,made_up)

    if size(im_raw,1) > made_up
        shift = round((size(im_raw,1)-made_up)./2);
        im_raw(end-shift+1:end,:)=[];
        im_raw(1:shift,:)=[];
    end
    if size(im_raw,2) > made_up
        shift = round((size(im_raw,2)-made_up)./2);
        im_raw(:,end-shift+1:end)=[];
        im_raw(:,1:shift)=[];
    end
    cut_image = im_raw;  
end
