# Supplementary material for: Label-free cell cycle analysis for high-throughput imaging flow cytometry
Source: Nat Commun. 2016 Jan 7;7:10256. doi: 10.1038/ncomms10256 (PMC4729834; doi:10.1038/ncomms10256)
Supplement: Supplementary Code 3 — Preprocesses the extracted features and converts them into a Matlab format [file ncomms10256-s4.txt]

clear

%------- Change name of input directory
input_dir = './Step3_output_features_txt/';

%------- Change name of output directory
output_dir = pwd;

%------- Change name of input file for bright field images
brightfield = 'BF_cells_on_grid.txt';

%------- Change name of file for darkfield images
darkfield   = 'SSC.txt';

%------ Change name of file for DNA stain that will be used to determine the ground thruth for the estimation of DNA content
DNA_stain = 'Nuclei.txt';

%------ Change name of classes/cell populations you identified in IDEAS, provide integer class label for them and specify how many montages of each class were generated in Step 2 
class_names = {'Anaphase','G1','G2','Metaphase','Prophase','S','Telophase'};
class_labs  = [    4,       1,   1,      3,         2,      1,      5     ];
num_of_mont = [    1,      64,  39,      1,         3,     39,      1     ];

%------ Specify number of grid places on one montage
num_grid_on_mont = 225;

%------ Specify which features should be excluded
exclude_features.BF = [1,2,4,5,8,18,20,71:77];
exclude_features.DF = [1:50,71:77];

% 1: ImageNumber
% 2: ObjectNumber
% 4: AreaShape_Center_X
% 5: AreaShape_Center_Y
% 8: AreaShape_EulerNumber
%18: AreaShape_Orientation
%20: AreaShape_Solidity
%71: Location_CenterMassIntensity_X_...
%72: Location_CenterMassIntensity_Y_..
%73: Location_Center_X
%74: Location_Center_Y
%75: Location_MaxIntensity_X_...
%76: Location_MaxIntensity_Y_...
%77: Number_Object_Number

%% prepare data

cd(input_dir)

BF = importdata(brightfield);
data.BF = BF.data;

DF = importdata(darkfield);
data.DF = DF.data;

data.BF(:,exclude_features.BF)=[];
data.DF(:,exclude_features.DF)=[];

% combine BF and DF
data = [data.BF,data.DF];

% exclude cells with missing values (containing grid places with missing cells)
exclude_cells = find(isnan(sum(data,2))==1);
data(exclude_cells,:) = [];

% make standard normal
data = zscore(data);

cd(output_dir)
save Step4_data data 

%% ground truth for estimation of nuclear content

cd(input_dir)

DNA = importdata(DNA_stain);
ground_truth_nuclear_content = DNA.data(:,4);

ground_truth_nuclear_content(exclude_cells) = [];

cd(output_dir)
save Step4_ground_truth_nuclear_content ground_truth_nuclear_content 

%% ground truth for estimation of cell cycle phases

[class_names_sort, pos] = sort(class_names);
class_labs_sort         = class_labs(pos);
num_of_mont_sort        = num_of_mont(pos);

ground_truth_phases     = zeros(sum(num_of_mont)*num_grid_on_mont,1);
cumsum_num_of_mont_sort = [0,cumsum(num_of_mont_sort)];

for i=1:length(class_names_sort)
    ground_truth_phases(1+cumsum_num_of_mont_sort(i)*num_grid_on_mont:cumsum_num_of_mont_sort(i+1)*num_grid_on_mont) = class_labs_sort(i);
end

ground_truth_phases(exclude_cells) = [];

cd(output_dir)
save Step4_ground_truth_phases ground_truth_phases 
