# Supplementary material for: Label-free cell cycle analysis for high-throughput imaging flow cytometry
Source: Nat Commun. 2016 Jan 7;7:10256. doi: 10.1038/ncomms10256 (PMC4729834; doi:10.1038/ncomms10256)
Supplement: Supplementary Code 4 — Performs the least-squares boosting regression on the data [file ncomms10256-s5.txt]

clear
close all

%------ Specify input data consisting of features 
load Step4_data

%------ Specify ground truth that is used to train the algorithm
load Step4_ground_truth_nuclear_content


%% do regression
rng(3101)
warning('off');

% external cross-validation
cp_ext = cvpartition(ground_truth_nuclear_content,'k',10);
max_trees = 6000;

estimated_nuclear_content = zeros(size(data,1),1);

for i=1:10
    i
    train_ind    = cp_ext.training(i);
    test_ind     = cp_ext.test(i);    
    train_data   = data(train_ind,:);
    test_data    = data(test_ind,:);
    train_ground_truth = ground_truth_nuclear_content(train_ind);
    test_ground_truth  = ground_truth_nuclear_content(test_ind);

% internal cross-validation     
    cp_int = cvpartition(train_ground_truth,'k',5);
    mstop_int = 0;
        
    for j=1:5
        
        train_train_ind = cp_int.training(j);
        train_valid_ind = cp_int.test(j);
        train_train_data = train_data(train_train_ind,:);
        train_valid_data = train_data(train_valid_ind,:);
        train_train_ground_truth = train_ground_truth(train_train_ind);
        train_valid_ground_truth = train_ground_truth(train_valid_ind);
               
        LSTree_int = fitensemble(train_train_data,train_train_ground_truth,'LSBoost',max_trees,'Tree','LearnRate',0.1);
   
        reg_error_int{i}{j} = loss(LSTree_int,train_valid_data,train_valid_ground_truth,'mode','cumulative');
        mstop_int = mstop_int + find(reg_error_int{i}{j}==min(reg_error_int{i}{j}),1,'first'); 
        
        LSTree_int = [];
    end

    mstop(i)=round(mstop_int./5);
    
    LSTree = fitensemble(train_data,train_ground_truth,'LSBoost',mstop(i),'Tree','LearnRate',0.1);

    reg_error{i} = loss(LSTree,train_data,train_ground_truth,'mode','cumulative');
    
    estimated_nuclear_content(test_ind) = predict(LSTree,test_data);
   
    LSTree = [];  
end

corr = corrcoef(estimated_nuclear_content,ground_truth_nuclear_content);
c = corr(1,2)

save Step4_output_estimated_nuclear_content estimated_nuclear_content
