# Supplementary material for: Label-free cell cycle analysis for high-throughput imaging flow cytometry
Source: Nat Commun. 2016 Jan 7;7:10256. doi: 10.1038/ncomms10256 (PMC4729834; doi:10.1038/ncomms10256)
Supplement: Supplementary Code 5 — Performs the reduced undersampling boosting classification on the data [file ncomms10256-s6.txt]

clear
close all

%------ Specify input data consisting of features 
load Step4_data

%------ Specify ground truth that is used to train the algorithm
load Step4_ground_truth_phases


%% do regression
rng(3101)
warning('off');

% external cross-validation
cp_ext = cvpartition(ground_truth_phases,'k',10);
max_trees = 6000;
t = ClassificationTree.template('minleaf',5);

estimated_phases = zeros(size(data,1),1);

for i=1:10
    i
    train_ind    = cp_ext.training(i);
    test_ind     = cp_ext.test(i);    
    train_data   = data(train_ind,:);
    test_data    = data(test_ind,:);
    train_ground_truth = ground_truth_phases(train_ind);
    test_ground_truth  = ground_truth_phases(test_ind);

% internal cross-validation     
    cp_int = cvpartition(train_ground_truth,'k',5);
    mstop_int = 0;
    
    for j=1:5
        
        train_train_ind = cp_int.training(j);
        train_valid_ind = cp_int.test(j);
        train_train_data = train_data(train_train_ind,:);
        train_valid_data = train_data(train_valid_ind,:);
        train_train_ground_truth = train_ground_truth(train_train_ind);
        train_valid_ground_truth = train_ground_truth(train_valid_ind);

        RUSTree_int = fitensemble(train_train_data,train_train_ground_truth,'RUSBoost',max_trees,t,'LearnRate',0.1);

        reg_error_int{i}{j}  = loss(RUSTree_int,train_valid_data,train_valid_ground_truth,'mode','cumulative');
        mstop_int = mstop_int + find(reg_error_int{i}{j}==min(reg_error_int{i}{j}),1,'first');
        
        RUSTree_int = [];
    end

    mstop(i)=round(mstop_int./5);
   
    RUSTree = fitensemble(train_data,train_ground_truth,'RUSBoost',mstop(i),t,'LearnRate',0.1);

    reg_error{i} = loss(RUSTree,train_valid_data,train_valid_ground_truth,'mode','cumulative');
    
    estimated_phases(test_ind) = predict(RUSTree,test_data);
    
    RUSTree = [];

end

cMat=confusionmat(ground_truth_phases,estimated_phases)

save Step4_output_estimated_phases estimated_phases
